# Supplementary material for: Appropriateness of Ketoanalogues of Amino Acids, Calcium Citrate, and Inulin Supplementation for CKD Management: A RAND/UCLA Consensus
Source: Nutrients. 2024 Sep 2;16(17):2930. doi: 10.3390/nu16172930 (PMC11397001; doi:10.3390/nu16172930)
Supplement: Supplementary file 1 [file nutrients-16-02930-s001.zip]

Archive with 1 entries (1 files):
- nutrients-3174664-supplementary.pdf
